# Supplementary material for: Carbon and Nitrogen Sources Have No Impact on the Organization and Composition of Ustilago maydis Respiratory Supercomplexes
Source: J Fungi (Basel). 2021 Jan 11;7(1):42. doi: 10.3390/jof7010042 (PMC7827470; doi:10.3390/jof7010042)
Supplement: Supplementary file 1 [file jof-07-00042-s001.zip › Table S1.xls]

## Sheet: Hoja1
Complex I subunits
		Mr
		Precursor	Mature
Mitochondrial encoded				Accesion number
1	NU1M		36617	Q0H8X5	YP_762697
2	NU2M		58501	Q0H8Y9	YP_762683
3	NU3M		16621	Q0H8Y8	YP_762684
4	NU4M		53950	Q0H8X6	YP_762696
5	NU5M		73658	Q0H8X0	YP_762702
6	NU6M		24478	Q0H8W8	YP_762704
7	NU4LM		10270	Q0H8X1	YP_762701
Sum			274095
Central nuclear encoded				Gene name
8	NUAM	81151	77192	UMAG_10695
9	NUBM	55928	51675	UMAG_11170
10	NUCM	53079	48177	UMAG_11162
11	NUGM	32932	28291	UMAG_11896
12	NUHM	29374	24332	UMAG_00634
13	NUIM	29289	23115	UMAG_11448
14	NUKM	27029	20519	UMAG_11038
Sum		308782	273301
Accesory nuclear encoded
15	ACPM	13980	9304	UMAG_00778
16	NI8M	10560	8731	UMAG_10820
17	NDUA4	10363	10363	UMAG_10607
18	NUFM	15595	13393	UMAG_11517
19	NB4M	15031	15031	UMAG_02437
20	NUPM	17203	17203	UMAG_05598
21	NUEM	43496	35141	UMAG_00381
22	N7BM	15556	14108	UMAG_10847
23	NIAM	17747	14097	UMAG_03956
24	NI2M	15241	10115	UMAG_05625
25	NUYM	20762	17205	UMAG_00512
26	NIDM	9102	9102	UMAG_12001
27	NUJM	14115	14115	UMAG_11495
28	NUXM	20851	20851	UMAG_10989
29	NUZM	22224	22224	UMAG_12039
30	NI9M	8798	8798	UMAG_11731
31	NB6M	14256	10700	UMAG_01311
32	NIPM	11952	9385	UMAG_06051
33	NUMM	17622	12253	UMAG_11583
34	14kDa	9449	7387	UMAG_11831
35	ST1	34899	34899	UMAG_00059
36	NB8M	9487	9487	UMAG_11217
37	NIMM	9537	5579	UMAG_12206
Sum		377826	329471
total Mr complex I		960703	876867
Complex II subunits
Nuclear coded				Gene name
1	sdh1	71430	66473	UMAG_01172
3	sdh2	33282	26861	UMAG_00844
4	sdh3	21474	10623	UMAG_11744
5	sdh4	18430	13231	UMAG_03845
Total Mr complex II			117188
Complex III subunits
Mitochondrial coded				Accesión number
1	Cytochrome b		44373	Q0H8X3	YP_762699
Sum			44373
Nuclear coded				Gene name
2	QCR1	52635	48552	UMAG_11590
3	QCR2	46607	43225	UMAG_01478
4	Cyt1	34772	30441	UMAG_11534
5	QCR6	14628	14628	UMAG_00940
6	QCR7	14605	10481	UMAG_04237
7	QCR8	11337	7116	UMAG_11288
8	QCR9	7087	5347	UMAG_11212
9	QCR10	8773	6318	UMAG_11097
10	RIP1	30367	26501	UMAG_10507
Sum			192609
total Mr complex III			236982
		dimer:	473964
Complex IV subunits
Mitochondrial coded				Accesion number
1	Cox1		57899	Q0H8Y4	YP_762688
2	Cox2		28612	Q0H8Y7	YP_762685
3	Cox3		30314	Q0H8X4	YP_762698
Sum			116825
Nuclear coded				Gene name
4	Cox4	16761	12771	UMAG_04802
5	Cox5A	20439	16797	UMAG_05465
6	Cox6	15955	12184	UMAG_02477
7	Cox12	10062	10062	UMAG_10296
8	Cox13	15645	11760	UMAG_11645
9	Cox7	7490	7490	UMAG_01150
10	Cox8	8722.2	8722.2	UMAG_10048
11	Cox9	6520	6520	UMAG_12083
Sum			86306.2
Total Mr complex IV			203131
Complex V subunits
		Mr
Mitochondrial coded				Accesion number
1	subunit a		27742	Q0H8Y6	27742		YP_762686
2	subunit 8		5713	Q0H8Y5	5713		YP_762687
3	subunit c		7394	Q0H8W9	88680	12X	YP_762703
Sum					122135
Nuclear coded				Gene name
4	subunit b	26009	22281	UMAG_10548	22281
5	subunit o	22869	21001	UMAG_06324	21001
6	alfa	58429	55047	UMAG_10213	165141	3X
7	beta	57262	50465	UMAG_10397	151395	3X
8	gamma	33157	33157	UMAG_05090	33157
9	delta	17682	14615	UMAG_01103	14615
10	epsilon	7538	7538	UMAG_10754	7538
11	subunit d	18735	15552	UMAG_12050	15552
12	subunit f	12263	7371	UMAG_10180	7371
13	subunit j	6454	6454	UMAG_11576	6454
14	subunit g	17275	14351	UMAG_00975	14351
15	subunit h	13814	10419	UMAG_02360	10419
16	INH1	10193	7281	UMAG_02361	7281
sum					476556
total Mr complex IV					598691
